# Supplementary material for: Organic eutrophication increases resistance of the pulsating soft coral Xenia umbellata to warming
Source: PeerJ. 2020 Jun 22;8:e9182. doi: 10.7717/peerj.9182 (PMC7316076; doi:10.7717/peerj.9182)
Supplement: Supplemental Information 3 [file peerj-08-9182-s003.xlsx]

## Sheet: Polyp counting
						0																		BASELINE TEMP
		No. Counted coral	0	1	2	3	4	5	6	7	8	9	10	11	12	13	14	15	16	17	18	19	20	21	22	23	24	25	26	27	28	29	30	31	32	33	34	35	36	37	38	39	40	41	42	43	44	45	% Mittelwerte
polyp counting	1	6	14	42	38	43	53					55		39			36							39						35	41	41						41	52	43						56	56	56	nearly dead
	C	5	23	26	24	24	21					28		27			39							19						35	38	34						35	41	39						45	46	45
		8	31	32	30	31	25					27		34			32							42						46	52	56						51	40	44						51	48	51	0.655547
	2	7	16	16	17	17	20					23		33			22							30						28	28	31						37	44	40						40	39	37
	M	2	18	31	34	32	23					37		42			35							75						94	95	97						130	57	119									gone
bottom		10	49	42	48	46	55					56		66			59							46						52	61	55						60	45	64						64	63	61	1.32681
	3	5	12	23	26	25	33					39		37			30							37						39	42	47						56	52	57						62	54	56
	H	10	34	38	38	39	43					47		45			44							53						61	63	63						76	70	78						84	84	82
		9	23	23	23	26	25					33		33			28							33						42	43	38						45	46	52						52	57	54	1.02565
	4	3	17	8	14	15	17					17		17			17							24						27	29	33						26	26	33						36	34	36
	L	4	53	47	44	53	43					33		55			60							80						79	81	80						87	88	92						92	87	83
		5	11	10	12	14	13					22		20			19							28						31	32	31						26	13	23						32	33	31	0.822218
	5	2	16	4	9	12	14					18		15			19							28						27	28	27						29	24	30						34	32	32
	H	10	9	9	9	9	14					20		15			16							31						32	33	38						31	27	31						36	36	37
		6	25	25	27	25	33					43		29			31							40						37	44	46						48	43	54						54	53	54	1.26481
	6	9	22	19	14	19	24					42		23			19							29						38	38	38						40	42	41						41	37	41
middle	M	4	10	10	11	12	16					13		17			25							33						32	32	32						34											gone
		1	20	21	16	17	22					43		27			29							38						37	39	44						44	34	40						43	42	40	1.17273
	7	8	28	18	26	30	31					46		30			42							68						64	70	72							40
	L	1	32	29	32	33	38					44		35			41							47						59	61	60						71	37	62						63	55	55
		10	20	22	23	22	28					34		26			32							46						59	62	61						50	33	60						67	67	59	1.06577
	8	3	18	19	21	23	21					23		21			21							34						38	43	46						30	32	33						30	32	23
	C	5	14	12	13	13	19					13		19			18							24						28	34	35						25	25	22						27	32	26
		9	28	27	26	29	31					32		29			33							49						58	63	60						32	38	38						32	32		0.784392
	9	4	19	5	14	18	19					24		19			20							37						13	13	16						33	32	36						37	33		dead
	C	9	18	16	17	19	20					21		14			20							36						37	39	39						28	28	26						36	37	31
		10	19	21	23	23	24					26		24			27							47						50	52	55						47	39	48						44	47	45	1.14035
	10	4	37	23	24	25	26					28		26			29							40						39	40	41						58	32	47						32	32	32
	M	5	14	40	38	39	40					40		43			43							57						58	53	58						58	48	55									gone
up		7	36	41	45	44	46					30		42			44							58						64	66	72						81	56	78						15	24	29	1.25454
	11	8	14	10	11	11	11					11		9			9							17						18	17	19						18	18	19						18	19	18
	H	5	26	32	29	36	41					49		38			40							48						52	51	50						55	43	57						54	49	50
		2	12	18	19	18	22					22		20			23							30						29	31	30						33	25	33						30	33	32	0.85348
	12	8	16	20	25	23	27					27		30			30							37						45	44	42						49	42	46						27	26	27
	L	2	28	37	34	32	31					42		45			43							61						54	54	54						54	52	59						61	58	65
		4	14	17	17	16	17					19		17			19							23						27	25	29						30	30	34						46	39	44	1.04464
EXTRA	13	4																						11						14	14	15						17	15	20						19	19		gone
		10																						36						51	54	53						59	57	67						69	64		gone
		2																						17						24	30	28						26	26	32						32	32		gone
	14	7																						24						28	34	32						37	33	42						42	45	44
		2																						20						32	33	34						41	32	42						44	45	45
		1																						29						50	50	52						54	51	58									gone
	15	4																						22						35	40	42						44	43	44						45	50	49
		8																						32						40	41	42						47	44	45						49	51	57
		2																						33						42	39	45						45	46	52						52	53	56
	16	2																						26						51	50	47
		6																						24						31	32
		9																						16						24	24	26
																								26 Grad						28 Grad								30 Grad			Treatment day 20 - 29					32 Grad
			22.6667		30.6667							36.6667					35.6667							33.3333																	SLOPE	MEAN	Treatment	Mean of treatments
		c	20		20							22.6667					24							35.6667																	0.154839
			18.6667		18							23.6667					22.3333							40																	2.23226
																																									1.52258	1.30323	Control	0.702509	control
			27		23.3333							24					32							44																	-0.0580645			0.66595	low
		l	26.6667		27							41.3333					38.3333							53.6667																	2.83226			0.797133	medium
			19.3333		25.3333							29.3333					30.6667							40.3333																	1.43226	1.40215	Medium	0.541935	high
																																									0.974194			1.72281	control 26°
			27.6667		33							38.6667					38.6667							50.3333																	1.31613
		m	17.3333		13.6667							32.6667					24.3333							33.3333																	0.980645	1.09032	high
			29		35.6667							32.6667					38.6667							51.6667																	0.922581
																																									0.0258065
			23		29							39.6667					34							41																	0.451613	0.466667	low
		h	16.6667		15							27					22							33																	-0.0903226
			17.3333		19.6667							27.3333					24							31.6667																	0.606452
																																									0.548387	0.354839	high
																																									1.21935
																																									-0.135484
																																									0.451613	0.511828	medium
																																									0.296774
																																									1.7871
																																									2.03871	1.37419	low
																																									1.33548
																																									1.30968
																																									1.5871	1.41075	control
																																									-3.03871
																																									0.367742
																																									0.851613	-0.606452	control
																																									0.0516129
																																									-0.0903226
																																									1.47097	0.477419	medium
																																									0.16129
																																									0.354839
																																									0.0258065	0.180645	high
																																									0.825806
																																									-0.948387
																																									0.593548	0.156989	low
																																									0.477419		Control
																																									2.30968
																																									1.50323	1.43011
																																									1.09677		Control
																																									1.8129
																																									2.9871	1.96559
																																									2.48387		Control
																																									1.27097
																																									1.29677	1.68387
																																									3.05806		Control
																																									1.15116
																																									1.22581	1.81168
[truncated: 11 more columns]

## Sheet: Pulsation rates
	days		0	1	2	3	4	5	6	7	8	9	10	11	12	13	14	15	16	17	18	19	20	21	22	23	24	25	26	27	28	29	30	31	32	33	34	35	36	37	38	39	40	41	42	43	44	45
pulsation rates	tank		23.04.	24.04.	25.04.	26.04.	27.04.		29.04.	30.04.			03.05.			06.05.	07.05.	08.05.					13.05.	14.05.	decrease of pulsations until day 21 in %					20.05.	2019-05-21	2019-05-22	2019-05-23	2019-05-24	2019-05-25	2019-05-26	2019-05-27	2019-05-28	2019-05-29	2019-05-30	2019-05-31	2019-06-01	2019-06-02	2019-06-03	2019-06-04	2019-06-05	2019-06-06	2019-06-07
	1		36	37	38	34	38		35	42			0			36	39						40	32						38	38		BIG CLEAN				0	0		36						35		28
	C		42	32	36	35	39		0	37			36			0	0						41	38						39	38						0	40		40						26		14
			37	39	38	34	0		0	0			0			36	0	13					36	36						41	37						39	0		0						32		20
			38.3333	36	37.3333	34.3333	25.6667		11.6667	26.3333			12			24	13	13					39	35.3333	-0.0782609					39.3333	37.6667						13	13.3333		25.3333						31		20.6667
bottom	2		38	41	38	35	0		36	0			38			35	37						38	30						38	38						37	36		36						24		26
	M		38	41	37	34	30		0	36			38			36	36						39	32						39	36						34	36		32						19		28
			41	41	36	22	35		36	40			38			34	40	37.6667					36	33						37	38						36	34		33						26		27
			39	41	37	30.3333	21.6667		24	25.3333			38			35	37.6667	37.6667					37.6667	31.6667	-0.188034					38	37.3333						35.6667	35.3333		33.6667						23		27
	3		39	32	17	34	35		34	35			34			38	37						38	35						32	26						37	33		34						33		30
	H		36	37	17	34	33		37	40			38			38	36						38	34						30	32						37	36		31						28		30
			37	36	18	34	38		39	36			38			37	37	36.6667					34	36						2	32						37	35		33						28		28
			37.3333	35	17.3333	34	35.3333		36.6667	37			36.6667			37.6667	36.6667	36.6667					36.6667	35	-0.0625					21.3333	30						37	34.6667		32.6667						29.6667		29.3333
	4		35	35	33	36	33		34	38			38			40	30						32	36						38	34						40	0		40						20		28
	L		34	36	34	36	41		0	36			37			36	40						40	34						40	30						40	37		36						20		22
			39	34	37	34	26		36	0			38			37	40	36.6667					40	34						39	32						41	39		38						8		25
			36	35	34.6667	35.3333	33.3333		23.3333	24.6667			37.6667			37.6667	36.6667	36.6667					37.3333	34.6667	-0.037037					39	32						40.3333	25.3333		38						16		25
	5		38	38	34	30	17		37	40			39			40	34						37	36						35	28						34	31		32						20		8
	H		41	43	0	31	31		40	0			40			38	0						39	33						32	30						33	33		34						0		24
			40	37	0	0	40		39	34			37			32	32	22					38	34						32	21						30	30		33						10		20
			39.6667	39.3333	11.3333	20.3333	29.3333		38.6667	24.6667			38.6667			36.6667	22	22					38	34.3333	-0.134454					33	26.3333						32.3333	31.3333		33						10		17.3333
middle	6		38	40	30	36	11		42	0			35			42	39						38	36						38	40						32	37		34						26		20
	M		32	40	0	0	0		0	38			38			40	40						40	33						38	40						36	36		35						20		21
			39	34	0	0	38		38	0			39			38	38	39					37	37						38	38						39	30		31						20		22
			36.3333	38	10	12	16.3333		26.6667	12.6667			37.3333			40	39	39					38.3333	35.3333	-0.0275229					38	39.3333						35.6667	34.3333		33.3333						22		21
	7		42	40	38	35	39		40	38			40			35	36						36	32						38	38						38	36		35						26		24
	L		27	39	31	34	34		40	38			38			36	35						36	34						38	35						39	37		36						26		24
			38	39	35	35	41		39	38			36			35	35	35.3333					38	34						38	36						37	37		32						22		28
			35.6667	39.3333	34.6667	34.6667	38		39.6667	38			38			35.3333	35.3333	35.3333					36.6667	33.3333	-0.0654206					38	36.3333						38	36.6667		34.3333						24.6667		25.3333
	8		39	35	40	31	35		43	41			38			39	38						38	38						41	40						0	0		0						36		34
	C		38	41	27	37	42		30	36			40			38	39						41	36						38	39						0	0		0						20		0
			40	38	34	0	32		42	40			0			38	38	38.3333					0	36						34	41						0	0		0						38		0
			39	38	33.6667	22.6667	36.3333		38.3333	39			26			38.3333	38.3333	38.3333					26.3333	36.6667	-0.0598291					37.6667	40						0	0		0						31.3333		11.3333
	9		38	42	23	36	41		0	43			40			40	42						36	36						38	38						0	36		35						28		0
	C		40	45	39	40	42		45	44			0			38	43						38	36						40	0						0	0		0						0		0
			43	41	35	0	33		46	42			39			39	40	41.6667					37	35						40	41						0	34		36						24		16
			40.3333	42.6667	32.3333	25.3333	38.6667		30.3333	43			26.3333			39	41.6667	41.6667					37	35.6667	-0.115702					39.3333	26.3333						0	23.3333		23.6667						17.3333		5.33333
up	10		44	42	39	39	39		36	39			36			36	37						35	36						36	32						33	33		32						28		12
	M		42	42	42	38	38		39	40			35			35	38						36	34						36	35						35	32		34						18		20
			45	42	38	41	39		39	39			36			38	32	35.6667					38	37						36	34						35	33		32						20		22
			43.6667	42	39.6667	39.3333	38.6667		38	39.3333			35.6667			36.3333	35.6667	35.6667					36.3333	35.6667	-0.183206					36	33.6667						34.3333	32.6667		32.6667						22		18
	11		33	37	36	30	35		34	32			34			36	38						36	33						35	34						31	30		32						24		32
	H		37	42	34	32	35		41	34			35			36	36						34	34						33	35						32	33		32						26		16
			41	37	34	23	36		37	37			34			35	0	24.6667					38	33						34	36						33	30		33						26		28
			37	38.6667	34.6667	28.3333	35.3333		37.3333	34.3333			34.3333			35.6667	24.6667	24.6667					36	33.3333	-0.0990991					34	35						32	31		32.3333						25.3333		25.3333
	12		38	43	36	27	34		39	36			37			40	0						40	34						34	34						37	36		35						28		26
	L		38	43	38	33	38		38	39			36			38	34						39	38						34	36						36	34		36						22		24
			37	39	28	33	36		34	37			37			37	30	21.3333					40	35						35	35						36	34		31						30		25
			37.6667	41.6667	34	31	36		37	37.3333			36.6667			38.3333	21.3333	21.3333					39.6667	35.6667	-0.0530973					34.3333	35						36.3333	34.6667		34						26.6667		25
	13																																36				39	37		38						40			gone
																																	35				35	35		37						39			gone
																																	31				39	36		34						44			gone
																																	34				37.6667	36		36.3333						41
	14																																31				39	36		38						36		38
																																	35				37	36		37						38		35
																																	34				39	37		38						37		36
																																	33.3333				38.3333	36.3333		37.6667						37		36.3333
	15																																38				39	40		38						34		36
																																	35				39	38		38						35		36
																																	38				36	39		36						34		32
																																	37				38	39		37.3333						34.3333		34.6667
	16																																34				38	35		38						36		35
																																	39				40	40		37						37		36
																																	40				38	40		39						34		35
																																	37.6667				38.6667	38.3333		38						35.6667		35.3333
Means of replicates	control		39.2222	38.8889	34.4444	27.4444	33.5556		26.7778	36.1111			21.4444			33.7778	31	31					34.1111	35.8889						38.7778	34.6667						4.33333	12.2222		16.3333						26.5556		12.4444
	low		36.4444	38.6667	34.4444	33.6667	35.7778		33.3333	33.3333			37.4444			37.1111	31.1111	31.1111					37.8889	34.5556						37.1111	34.4444						38.2222	32.2222		35.4444						22.4444		25.1111
	medium		39.6667	40.3333	28.8889	27.2222	25.5556		29.5556	25.7778			37			37.1111	37.4444	37.4444					37.4444	34.2222						37.3333	36.7778						35.2222	34.1111		33.2222						22.3333		22
	high		38	37.6667	21.1111	27.5556	33.3333		37.5556	32			36.5556			36.6667	27.7778	27.7778					36.8889	34.2222						29.4444	30.4444						33.7778	32.3333		32.6667						21.6667		24
																																	35.5				38.1667	37.4167		37.3333						37		35.4444
[truncated: 2 more columns]
